# Supplementary material for: Global Antimicrobial Resistance Trends in Group B Streptococcus Isolates From Pregnant Women: Systematic Review and Meta‐Analysis
Source: Microbiologyopen. 2025 Oct 30;14(6):e70087. doi: 10.1002/mbo3.70087 (PMC12575007; doi:10.1002/mbo3.70087)
Supplement: Supplementary file 4 — Supporting Table S1: Study Characteristics and Extracted Variables. [file MBO3-14-e70087-s004.xlsx]

## Sheet: finalF
Author	Publication_date	Country	Continent	Time	Agalactiae	AST	Guideline	Clindamycin	Ampicilin	Penicillin	Erythromucin	SXT	Linezolid	Azithromycin	Gentamycin	Cefazolin	Ceftriaxone	Levofloxacin	Norfloxacin	Moxifloxacin	Chloramphenicol	Cefotaxime	Ciprofloxacin	Tetracyclin	Vancomycin	Tigecycline	Imipenem	Cefuroxime	Ofloxacin	Rifampin	Clarithromycin	Meropenem	Cefepime	Nitrofurantoin	Lincomycin	Amoxicillin	QuinupristinDalfopristin	Augmentin	Cephalothin	QA
Mohamadi	2017	Iran	Asia	2014- 2015	4	Disc Diffusion		0	1	1	1					0									0															8
Olutola Ojo	2022	Nigeria	Africa	2016	6	Disc Diffusion	CLSI		5		1				4		1						2					0	5							4		3		8
Numanović	2017	Bosnia and Herzegovina	Europe	2015	7	Disc Diffusion	CLSI	2	0	0	1		0					0				0			0								0							9
Hadavand	2015	Iran	Asia	2010- 2011	7	Disc Diffusion			0	0		7											0	7										0					0	9
Karadag	2013	Turkey	Asia		9	Disc Diffusion		2	0	0	2													8	0							0								9
Beauruelle	2018	France	Europe	2016	10	Disc Diffusion	EUCAST	2	0	0	2																								2					7
Otaguiri	2018	Brazil	South America	2015	11	Disc Diffusion	CLSI	1		0	1																													7
Ngonzi	2018	Uganda	Africa	2015	14	Disc Diffusion	EUCAST			5	3	12												12																9
Nkembe	2018	Cameroon	Africa	2016- 2017	14	Disc Diffusion	CASFM		0	0	1				5																					0				6
KAMILIA	2021	Algeria	Africa	2016- 2020	15	Disc Diffusion		8		5	11							13	4		15			11																7
Zhou	2023	China	Asia		15	Automated system		8	0	0	8		0					0						7	0															7
Abotorabi	2023	Iran	Asia		16	Disc Diffusion	CLSI		7								9					16			8															8
Njoku	2018	Nigeria	Africa	2016- 2020	18	Disc Diffusion			15	14	5						2																							6
Haimbodi	2021	Ohangwena	Africa	2016- 2020	18	Automated system	CLSI	0	0	0	0		0								0			18	0															8
J Obstet Gynaecol	2020	Sri Lanka	Asia	2016- 2020	18	Disc Diffusion	CLSI	1	0	0	1											0			0															8
Haimbodi	2021		Africa	2016- 2020	18	Disc Diffusion	CLSI										0																							8
Khamching	2017	Thailand	Asia		19	Disc Diffusion	CDC	8		0	5																													8
Alemseged	2015	Ethiopia	Africa	2011- 2015	19	Disc Diffusion	CLSI		0	0	0				0		0		1		0		1		0															8
Zhang	2021	China	Asia	2016- 2020	20	Agar dilution	CLSI	8		0	14		0					8						18	0															8
Aydin	2022	Turkey	Asia	2016- 2020	20	Automated system	EUCAST			0																														8
Didier Silveira Castellano-Filho	2010	Brazil	South America	2006- 2010	21	Disc Diffusion	CLSI	11	0	0	5					0							0		0															8
Mengist	2017	Ethiopia	Africa	2016- 2020	22	Disc Diffusion	CLSI	4		17	5						7				11				0															8
Woldu	2014	Ethiopia	Africa	2006- 2010	22	Disc Diffusion	CLSI	2	1	8	2																													8
Girma	2020	Ethiopia	Africa	2011- 2015	22	Disc Diffusion	CLSI	9	1	2	11				22																									8
Goudarzi	2015	Iran	Asia	2011- 2015	22	Disc Diffusion	CLSI	22		1	22														0															9
Al-Subol	2022	Yemen	Asia	2016- 2020	23	Disc Diffusion	CLSI	2	0	0								0				0		11	0															8
Abdallah	2021	Egypt	Asia		23	Disc Diffusion	CLSI	6	0	0	9		0				0	0				0			0								0							8
Shrestha	2020	Nepal	Asia	2016- 2020	24	Disc Diffusion	CLSI	10		12	8		0				0	4			8			24	6															8
ILIKKAN BARBAROS	2005	Turkey	Asia	2002- 2005	24	Disc Diffusion	CLSI	5		0	5										0				0				0			0								8
Qadi	2021	Palestine	Asia	2016- 2020	24	Disc Diffusion	CLSI	6	22		7							2				11			13															8
Choi	2012	South Korea	Asia	2006- 2010	26	Automated system		3		0	3						0	2			1				0															9
Rostami	2021	Iran	Asia	2016- 2020	27	Disc Diffusion	CLSI	8	5	5	12						5	3							0															8
Ernest	2015	Tanzania	Africa	2011- 2015	28	Disc Diffusion	CLSI	7	0	0	8													15																9
Fahim	2022	Egypt	Asia	2016- 2020	29	Disc Diffusion	CLSI	14		13	13											19			14															8
Tesfaye	2022	Ethiopia	Africa	2021- 2024	29	Disc Diffusion	CLSI	8	2	4	6			3			5				1		8	10	1															8
Mohammed	2012	Ethiopia	Africa	2006- 2010	29	Disc Diffusion	CLSI		0	0	2				0		3		3		15		4	14	0															8
Matalka	2021	Jordan	Asia		29	Disc Diffusion	CLSI																					0
Nasri	2013	Iran	Asia	2006- 2010	30	Disc Diffusion			11	0	7					11						14			0															9
Matalka	2021	Jordan	Asia	2011- 2015	30	Disc Diffusion	CLSI																															0		8
Matalka	2021	Jordan	Asia	2016- 2020	30	Disc Diffusion	CLSI								17				26
Alfouzan	2021	Lebanon	Asia		31	Disc Diffusion	CLSI	4	0	0	8						0					0			0															8
Mengist	2016	Ethiopia	Africa	2011- 2015	31	Disc Diffusion	CLSI	1	0	0	2	9					3		4				3	14	0															8
Santana	2020	Brazil	South America	2016- 2020	32	Disc Diffusion	CLSI	6	0	0	8											0			0															8
Bob-Manuel	2021	Nigeria	Asia	2016- 2020	33		CLSI	8	0	0	10		0				0	9			8	0		33	0							0					0			8
Arisoy	2003	Turkey	Asia	Before 2001	33	Disc Diffusion	CLSI	3	0	0	7					1									0															9
Tran	2021	Vietnam	Asia	2016- 2020	33	Disc Diffusion	CLSI	21	29		8					10									6															8
Husen	2023	Ethiopia	Africa	2021- 2024	36	Disc Diffusion	CLSI	6	3	5	10										7				1								21							8
Makled	2020	Egypt	Asia	2016- 2020	36	Disc Diffusion	CLSI	5	0	0	7		0	7			0	16				0		29	0								0							8
Sarah Ahmed Abd El-kawy Shabayek	2009	Egypt	Africa	2006- 2010	38	Disc Diffusion	CLSI	9	0	0	3											3			0															9
Egbule	2024	Nigeria	Africa	2021- 2024	38	Disc Diffusion	CLSI				18			13			0	4				33	4		25		28	27	0											8
Matalka	2021	Jordan	Asia	2016- 2020	38	Disc Diffusion	CLSI					9
R. Burcham	2019	USA	North America		39	Disc Diffusion	CLSI	12		6	17													37	12															8
Soares	2013	Brazil	South America		39	Disc Diffusion	CLSI	3	0	0	0	7				0			0					27	0		0													8
Warrier	2022	India	Asia	2016- 2020	40	Disc Diffusion		8	0	0												0			0															7
Matalka	2021	Jordan	Asia	2016- 2020	40	Disc Diffusion	CLSI																											2
Assefa	2018	Ethiopia	Africa	2011- 2015	41	Disc Diffusion	CLSI	11	6	8	3										0	14		37	7															9
BEIGVERDI	2014	Iran	Asia		41			17		0	10		0											40													0			8
Ngom	2023	Senegal	Africa		43	Automated system	EUCAST	11		12	23		0					8		7	1			43	0	0														8
Dilrukshi	2023	Sri Lanka	Asia	2016- 2020	45	Disc Diffusion	CLSI	10	0	0	11											0			0															8
Liu	2022	China	Asia		45	Broth microdilution	CLSI	10	0	0	18		0					7						40	0												0			8
Jose Antonio Simoes	2007	Brazil	South America	2002- 2005	46	Disc Diffusion	CLSI	8	0	0	0				35				0																				1	9
Shahaway	2019	Egypt	Africa	2016- 2020	47	Disc Diffusion	CLSI	6	0	0	10						0								0															8
ESAU C. JOAO	2011	Brazil	South America	2006- 2010	49	Disc Diffusion	CLSI	1		0	2														0															8
Iweriebor	2023	South Africa	Africa	2016- 2020	49	Disc Diffusion	CLSI	49			49				25						20	21		49	4		12	12												8
Jones	2022	Australia	Oceania	2016- 2020	50	Automated system	EUCAST	16		0	16	0					0	2		0	0			43	0															8
Talat	2012	Saudi Arabia	Asia		50	Disc Diffusion	CLSI	3	0		5						0							46	0								0	0						9
A. Mosca	2006	Italy	Europe	2002- 2005	52	Broth macrodilution	CLSI	12		0	10										0			40	0															9
Grimwood	2002	New Zealand	Oceania	Before 2001	52	E-test	CLSI	8		0	4																													9
Grimwood	2002	New Zealand	Oceania	Before 2001	52	Disc Diffusion	CLSI															0			0															9
Sadaka	2019	Egypt	Africa		53	Disc Diffusion	CLSI	8	0	0	12		0	15			0	23				0			0								0							9
Leykun	2021	Ethiopia	Africa	2021- 2024	54	Disc Diffusion	CLSI	18	5	6	14						12				5			43	2															8
Abdullah	2023	Egypt	Asia	2021- 2024	54	Disc Diffusion	CLSI	41	8	0	33							7				37			2															8
Florindo	2013	Lisbon	Europe	2006- 2010	54	E-test	CLSI	1		0	4														0															9
Fu	2004	Taiwan	Asia	2002- 2005	56	Disc Diffusion	CLSI	14		22	11	31		20										31	0				5											9
Wang	2015	China	Asia	2011- 2015	56	E-test	CLSI	36		0	44			49			0	20													44									9
Jannati	2012	Iran	Asia	2006- 2010	56	Disc Diffusion	CLSI	2	0	0	0	47				0	7						8		0															7
Jannati	2012	Iran	Asia	2006- 2010	56	E-test	CLSI	2	0	0	0																													7
Wang	2015	China	Asia	2011- 2015	56	Disc Diffusion	CLSI																	47																9
J.Africa	2018	Africa	Africa		57	Disc Diffusion	CLSI	1		2	1	54			53									56																8
Matani	2016	Italy	Europe	2011- 2015	58		EUCAST			7																														9
Fantahun	2020	Ethiopia	Africa	2016- 2020	59	Disc Diffusion	CLSI	8	32	34	18										9				4								35							8
Matani	2016	Italy	Europe	2011- 2015	59		EUCAST				19																													9
Gharabeigi	2023	Iran	Asia	2021- 2024	60	Disc Diffusion	CLSI	14	49	11	10							5			1			52	18					3										8
Mohamed	2020	Saudi Arabia	Asia	2016- 2020	60	Disc Diffusion	CLSI	9	0	0	10		0					2							0															8
Eskandarian	2015	Malaysia	Asia		60	E-test	CLSI			0																														9
Matani	2016	Italy	Europe	2011- 2015	60		EUCAST													0																				9
Eskandarian	2014	Malaysia	Asia		60	Disc Diffusion	CLSI		0		14						0	0			0			43	0			0												9
Eskandarian	2016	Malaysia	Asia		60	D-test	CLSI	11																																8
Magdalena Strus	2009	Poland	Europe		61	Disc Diffusion	CLSI	6			6																													9
Matani	2016	Italy	Europe	2011- 2015	62		EUCAST		8				0													0														9
Matani	2016	Italy	Europe	2011- 2015	63		EUCAST																											3						9
Matani	2016	Italy	Europe	2011- 2015	64		EUCAST	28																10	5															9
Siripen Tor-Udom	2006	Thailand	Asia	2002- 2005	65	Disc Diffusion	CLSI	2	0	0	1					0									0															9
Matani	2016	Italy	Europe	2011- 2015	65		EUCAST					3						6																						9
ORRETT	2003	Trinidad	South America	Before 2001	66	Disc Diffusion	CLSI		0		5	58												62														0		9
Tsolia	2003	Greece	Europe	Before 2001	67	Disc Diffusion	CLSI	4		0	3										0				0															9
Madrid	2018	Mozambique	Africa	2011- 2015	68	Disc Diffusion	CLSI	20	0	0	34						0																							9
Agricola Joachim	2009	Tanzania	Africa	2006- 2010	69	Disc Diffusion	CLSI	12	0	6	9	11					11						7		0															9
Tash	2019	Egypt	Africa	2016- 2020	70	Disc Diffusion	CLSI	12	0	0	30											0			0															9
Tash	2019	Egypt	Africa	2016- 2020	70	E-test	CLSI		0	0																														9
Cheng	2020	China	Asia	2016- 2020	72	Disc Diffusion	CLSI	34	0	0	50		0					27			23			65	0															8
Akpaka	2022	Trinidad	South America	2016- 2020	72	Disc Diffusion	CLSI	7	47		22	42		3			4	6	7				6	70	0		5	4				0		33						8
D. Marchaim	2006	Israel	Asia	Before 2001	72	Disc Diffusion					4																													9
D. Savoia	2008	Italy	Europe		73	Disc Diffusion	CLSI	12		0	3			13					7					57							8				49		18			9
Lee	2023	South Korea	Asia	2016- 2020	75	Automated system			0	0	18						0					0		46								0	0							7
Choi	2021	South Korea	Asia	2016- 2020	75	Automated system	CLSI	12	0	0	21						0	15			3	0		32	0							0	0							8
Kawaguchiya	2022	Japan	Asia		76	Broth microdilution	CLSI	23	0	0	28			38				12				0			0		0				32	0								8
Kimberly	2015	South Korea	Asia		76	Disc Diffusion	CLSI		0	0	21											0		74	0															6
Antoine Hannoun	2009	Lebanon	Asia	2006- 2010	76	Disc Diffusion	CLSI	9		0	12						0	0			3			66									0							8
Curry	2018	Ireland	Europe	2016- 2020	77	Disc Diffusion	EUCAST	13		0	17														0															9
Yeung	2014	China	Asia		80					0	52																													9
Kaminska	2024	Poland	Europe	2016- 2020	82	Disc Diffusion	EUCAST			0								0						3		1														8
Ali	2020	Ethiopia	Africa	2011- 2015	83	Broth microdilution	CLSI	5		0	5		0					4				0		73	0															8
Quiroga, M.	2008	Argentina	South America		84	Broth microdilution	CLSI	2	0	0	6	33	0					1					2	18	0					1				0			0			9
Carvalho	2024	Brazil	South America	2016- 2020	85	Disc Diffusion	EUCAST	3	0	0	12					0	0							63																8
SOUZA	2013	Brazil	South America	2006- 2010	88	Disc Diffusion	CLSI			0	4						0	0						76	0															9
Guo	2019	China	Asia	2011- 2015	91	Automated system	CLSI	27	0	0	42		0	58				23		23			23	77	0	0											0			8
Slotved	2021	Denmark	Europe	2016- 2020	96	Disc Diffusion	EUCAST	25	0		20																													8
D. Vinnemeier	2015	Ghana	Africa	2011- 2015	97	Disc Diffusion	CLSI	3	0	0	1										12																			9
Gizachew	2019	Ethiopia	Africa	2016- 2020	98	Disc Diffusion	CLSI	21	9	10	26			19			31				11		14	72	16															8
Tsai	2019	Taiwan	Asia	2011- 2015	100	Broth microdilution	CLSI	48	0	0	51											0			0															8
Morales	1999	USA	North America	Before 2001	100	Disc Diffusion	CLSI	5	0	0	18																													8
Avilés	2002	Mexico	North America	Before 2001	101	Disc Diffusion	CLSI		0	0	6											0														0				9
AZAVEDO	2001	Canada	North America	Before 2001	101	Broth microdilution	CLSI	8	0	0	18													82	0															9
Li	2023	China	Asia		102	E-test	CLSI	50	0	0	72		0				0	46						80	0							0								8
Teatero	2016	Canada	North America	2011- 2015	102	Agar dilution	CLSI	34	0	0	37				0									91	0															9
BRITTA PANDA	2009	USA	North America	2006- 2010	106	Disc Diffusion	CLSI	22	0	0	27			34			0					0		24	0			0												8
Belard	2015	Gabon	Africa		109	E-test	EUCAST			0					0							0								0									0	9
Belard	2015	Gabon	Africa		109	Disc Diffusion	EUCAST	0			0		0												0															9
Manning	2003	USA	North America	Before 2001	117	Disc Diffusion	CLSI	22	0	0	30		0			0		0							0		0										0			9
Capanna	2013	Switzerland	Europe	2011- 2015	124	Disc Diffusion	CLSI	35		0	38		0		1			2		2				110	0															9
Y. Bolukaoto	2015	South Africa	Africa	2011- 2015	128	E-test	CLSI	22		0	27																													9
Y. Bolukaoto	2015	South Africa	Africa	2011- 2015	128	Disc Diffusion	CLSI		0						0						21		7	111	0															9
Melo	2016	Brazil	South America	2011- 2015	136	Disc Diffusion	CLSI	8		0	11							0			0	0		112	0															8
Kimura	2013	Japan	Asia	2006- 2010	139	Disc Diffusion	CLSI	7	0	0	14											0										0	0							9
Kunze	2015	Germany	Europe	2011- 2015	140	Agar dilution	CDC			0	30											0																		9
Barcaite	2012	Lithuania	Europe	2006- 2010	148	Disc Diffusion	CLSI			0	6																													9
Lusta	2023	Ukraine	Europe	2021- 2024	149	Disc Diffusion	EUCAST	41		0	45							20	38					125										3						8
Petca	2024	Romania	Europe	2021- 2024	152	Automated system	EUCAST	36		0	38		3																											8
Mukesi	2019	South Africa	Africa	2016- 2020	154	Automated system	CLSI	36	0	0	16	17	0				0	0				1		148	0															8
Lubna Chohan	2006	USA	North America		154	Disc Diffusion	CLSI	16	0		13					4																								9
BERKOWITZ	1990	USA	North America		156	Disc Diffusion		4	0	0	5				142																									7
AlZuheiri	2021	Emirates	Asia	2016- 2020	158	Automated system	CLSI	91	7	15	90	122	4				6	16				6			4															8
Sherman	2012	Canada	North America		158	E-test	CLSI	42		0	52																													9
Liakopoulos	2014	Greece	Europe	2006- 2010	171	Disc Diffusion	CLSI	36		0	35													169																9
Meehan	2014	Ireland	Europe	2006- 2010	171	E-test	CLSI		0	0	33											0			0															9
Lenka Straková	2004	Czech Republic	Europe	2002- 2005	172	Agar dilution	CLSI	5	0	0	7											0		144																9
Jiao	2022	China	Asia	2016- 2020	172	Automated system		129			138		0					112			23			99	0															7
Zhou	2023	China	Asia		175	Automated system		99	0	0	111		0					32						149	0															7
Khan	2015	Saudi Arabia	Asia	2011- 2015	178	Automated system		9	0	0	28														0															9
Barros	2016	Brazil	South America		186	Disc Diffusion	CLSI	16			18																													9
Yong Soo Seo	2010	South Korea	Asia		196	Disc Diffusion	CLSI	61	0	0	39					1									0															8
DHANOA A	2009	Malasiya	Asia	2006- 2010	200	Disc Diffusion	CLSI	5		0	8														0															8
K. HAYES	2017	Ireland	Europe		201	Disc Diffusion	EUCAST	37		0	38													171						0										9
Bhola	2020	South Africa	Africa	2011- 2015	201	Automated system	CLSI																		5															8
V. Lavergne	2006	Canada	North America	2002- 2005	201	Agar dilution	CLSI	34			35														0															8
YAN	2016	China	Asia	2011- 2015	231	Disc Diffusion	CLSI	120		0	142						0	82							0															9
Spaetgens	2002	Canada	North America	Before 2001	235	Disc Diffusion	CLSI	7	0	0	13																													9
Srinivasan	2012	South Korea	Asia	2006- 2010	237	Automated system	EUCAST			0								5	90	5			6																	9
Edwards	2002	USA	North America	Before 2001	239	Disc Diffusion	CLSI	21	0	0	25					0									0															9
Stylianopoulos	2002	Australia	Oceania	Before 2001	250	Disc Diffusion	CLSI			0	7														0															9
Feuerschuette	2022	Brazil	South America		255	Disc Diffusion	CLSI			0															0															8
L. Decoster	2005	Belgium	Europe	2002- 2005	262	Agar dilution	CLSI	29		0	44					0						0														0				9
Oviedo	2013	Argentina	South America		293	Disc Diffusion	CLSI	2			13																													9
Church	2012	Canada	North America	2011- 2015	309	Disc Diffusion		68		0	77																													7
Church	2012	Canada	North America	2011- 2015	309	E-test				0																														7
Chen	2023	China	Asia		311	Disc Diffusion	CLSI	199			237							158						252																8
Creti	2017	Italy	Europe	2011- 2015	320	Disc Diffusion	CLSI	51			56																													9
Anne-Sophie Domelier	2008	France	Europe	2002- 2005	340	Disc Diffusion	CASFM				55																													9
B. K. LEE	2010	South Korea	Asia	2006- 2010	352	Disc Diffusion	CLSI	189	0	0	93					13									0															9
Fröhlichera	2014	Switzerland	Europe		364	E-test	EUCAST	30		0	53																													9
Anouk E. Muller	2007	Netherland	Europe	2002- 2005	365	E-test	CLSI	6		0	7																												0	9
B. ROJO-BEZARES	2016	Spain	Europe	2011- 2015	375	Disc Diffusion	CLSI	52			75	74		74				1			14			68											41					9
Kaminska	2024	Poland	Europe	2016- 2020	401	Disc Diffusion	EUCAST	82			82																													8
Moroi	2019	Japan	Asia		477	Agar dilution	CLSI	60	0	0	153																					0								8
Shore	2012	Canada	North America	2006- 2010	481		CDC	91		0	104																													8
Jamrozy	2023	UK	Europe	2011- 2015	535	Disc Diffusion	British Society of Antimicrobial Chemotherapy	68		0																					112									8
Bland	2001	USA	North America	Before 2001	574	E-test	CLSI	46	0	0	109														0															9
Ji	2017	China	Asia		636	Disc Diffusion	CLSI	333		0	413		0				0	165							0															9
Back	2012	USA	North America		679	Disc Diffusion	CLSI	261			344																													9
N. Botelho	2018	Brazil	South America		689	Disc Diffusion	CLSI	14	0		97							35			35			592	0															8
Suzanne M. Garland	2010	Australia	Oceania		896	E-test	CLSI	60		0	55														0															8
Wloch	2013	Poland	Asia		953	Disc Diffusion	EUCAST	191	0	0	234							0											0			0								6
Beauruelle	2018	France	Europe	2016- 2020	970	E-test	EUCAST				3																													7
Ge	2021	China	Asia	2016- 2020	1038	Disc Diffusion	CLSI	170	3	0	193		0					117			17	2			0								3							8
N. Al-Sweih	2005	Kuwait	Asia	Before 2001	1166	Disc Diffusion	CLSI	20	0	0	8										0																			8
Jose´ Marı´a Marimo´n,	2005	Spain	Europe	2002- 2005	1276	Disc Diffusion	CLSI		0	0	0	129												13						0										8
Genovese	2020	Italy	Europe	2016- 2020	3494	Disc Diffusion	CLSI	1090	5	6	1402							161							0															8
Bae	2022	South Korea	Asia	2016- 2020	3512	Automated system	CLSI		0	0							0					0			0							0	0							8
Ábrók	2019	Hungary	Europe	2011- 2015	3554	Disc Diffusion	EUCAST	1230		0	1239	0													0			0												8
